# Supplementary material for: A positive feedback loop involving the Spa2 SHD domain contributes to focal polarization
Source: PLoS One. 2022 Feb 8;17(2):e0263347. doi: 10.1371/journal.pone.0263347 (PMC8824340; doi:10.1371/journal.pone.0263347)
Supplement: S2 Video — (ZIP) [file pone.0263347.s020.zip]

Archive with 2 entries (2 files):
- Video_S2.avi
- Video_S2.mov
