# Supplementary material for: A positive feedback loop involving the Spa2 SHD domain contributes to focal polarization
Source: PLoS One. 2022 Feb 8;17(2):e0263347. doi: 10.1371/journal.pone.0263347 (PMC8824340; doi:10.1371/journal.pone.0263347)
Supplement: S4 Video. Time-lapse imaging of Pea2-GFP (polarisome) in NΔ200-Spa2 cells treated with 1 μM α-factor for 2h and then imaged for 300s at 10s intervals — (ZIP) [file pone.0263347.s022.zip]

Archive with 2 entries (2 files):
- Video_S4.mov
- Video_S4.avi
