# Supplementary material for: A positive feedback loop involving the Spa2 SHD domain contributes to focal polarization
Source: PLoS One. 2022 Feb 8;17(2):e0263347. doi: 10.1371/journal.pone.0263347 (PMC8824340; doi:10.1371/journal.pone.0263347)
Supplement: S1 Data — (XLSX) [file pone.0263347.s024.xlsx]

## Sheet: Fig 2B
WT	1074D	655D	511D	ND200	ND400	Spa2D
20.238	16.892	17.135	17.412	22.138	12.046	20.588
14.638	14.745	21.602	23.078	17.975	20.379	16.295
6.3099	21.986	16.313	26.494	16.027	39.502	31.871
9.1868	12.651	14.431	32.331	16.39	28.391	28.131
15.301	15.042	7.9321	26.626	23.224	24.323	18.727
12.415	13.418	17.426	13.417	29.904	20.252	17.155
11.328	19.671	9.9566	20.763	22.341	31.01	23.605
12.088	17.168	9.5732	25.003	33.58	17.918	23.49
19.241	15.654	7.615	26.207	30.419	18.57	31.122
14.248	14.173	13.694	25.644	20.115	10.767	25.457
10.141	19.695	22.478	36.076	22.287	12.559	19.736
18.862	21.65	13.628	10.13	30.657	15.649	25.013
8.8993	9.1771	14.574	17.725	27.978	21.393	16.577
17.572	8.3245	19.703	29.042	23.646	23.438	22.599
20.417	16.283	13.249	26.85	19.978	16.293	18.689
26.113	12.929	11.473	18.877	18.268	24.628	18.211
10.877	16.366	17.225	23.291	25.841	34.215	40.693
14.173	16.375	21.55	24.684	25.555	26.812	31.394
13.222	23.008	14.853	17.759	35.174	31.813	29.089
13.764	20.149	20.442	22.401	18.602	22.711	22.222
13.894	19.282	18.617	32.282	28.382	27.005	29.878
12.245	13.219	11.635	19.61	26.743	28.691	36.086
13.104	19.386	16.385	25.577	24.959	32.522	35.281
15.274	19.723	16.367	23.759	19.652	41.109	18.74
14.3146	16.5403	15.3274	23.5433	24.1598	24.2498	25.027

## Sheet: Fig 2D
WT	13.9572	0.685582	SHD1	15.2384	1.01343	SHD2	19.0712	1.11324	SHD12	21.07	0.864773	ND200	22.7303	1.46173
	18.21			10.138			26.633			22.01			26.193
	13.62			16.418			13.534			21.091			24.015
	12.255			14.485			20.3			19.43			19.755
	9.94			21.774			23.51			22.642			11.955
	11.27			15.523			22.661			20.214			35.94
	16.303			20.752			8.746			29.608			32.556
	13.823			26.07			25.697			24.22			15.653
	16.389			10.687			19.665			25.033			22.227
	11.716			13.967			13.232			25.298			16.894
	11.626			12.995			24.959			21.726			26.101
	12.383			15.929			21.736			16.264			19.379
	18.802			10.925			19.319			14.629			30.921
	13.637			19.472			13.592			16.554			30.3
	12.991			10.763			17.472			16.758			14.833
	17.186			14.39			12.865			25.297			21.044
	16.26			18.627			21.123			17.659			22.605
	11.383			16.11			16.619			22.726			16.3
	11.426			8.198			19.807			20.562			25.889
	19.735			13.05			17.225			21.745			19.033
	10.189			14.494			22.73			17.935			23.012

## Sheet: Fig 3C
	Proj_Intensity	P_area	P intensity/pixel
WT	579.76	742	0.781348
	371.59	449	0.827595
	251	293	0.856655
	246.47	281	0.877117
	437.93	511	0.857006
	199.05	231	0.861688
	355.04	394	0.901117
	286.35	320	0.894844
	211.35	252	0.83869
	451.38	542	0.832804
	197.6	223	0.886099
	189.56	235	0.806638
	122.83	276	0.445036
	498.6	562	0.887189
	362.7	425	0.853412
	366.4	476	0.769748
	323.1	382	0.845812
	412.3	459	0.898257
	257.5	356	0.723315
	316	378	0.835979
			0.824017	0.10035
655D	295.34	458	0.644847
	211	240	0.879167
	348.459	396	0.879946
	241.357	278	0.86819
	255.42	289	0.883805
	662.235	1063	0.622987
	352.651	586	0.601794
	348.667	416	0.838141
	264.671	313	0.845593
	175.471	278	0.631189
	366.643	439	0.835178
	287.22	377	0.761857
	258.65	371	0.69717
	188.08	280	0.671714
	227.82	272	0.837574
	261.81	326	0.803098
	133.59	199	0.671307
	120.49	200	0.60245
	220.55	301	0.732724
	142.42	223	0.638655
			0.747369	0.105866
ND200	188.69	732	0.257773
	184.52	689	0.267808
	66.2	356	0.185955
	116.04	439	0.264328
	76.45	269	0.284201
	79.05	267	0.296067
	98.96	337	0.29365
	131.39	430	0.305558
	223.76	496	0.451129
	198.89	365	0.544904
	183.274	636	0.288167
	183.169	570	0.321348
	146.667	402	0.364843
	161.533	616	0.262229
	203.133	498	0.407898
	130.54	268	0.48709
	156.52	312	0.501667
	222.2	564	0.393972
	222.3	569	0.390685
	195.27	612	0.319069
			0.344417	0.0950772
spa2D	405.647	1150	0.352737
	429.647	1152	0.372958
	318.847	700	0.455496
	280.988	645	0.435641
	259.228	626	0.414101
	230.769	587	0.393132
	205.514	610	0.336908
	195.867	507	0.386325
	246.89	459	0.537887
	402.765	889	0.453054
	409.247	904	0.452707
	405.988	924	0.439381
	509.533	699	0.728946
	255.898	871	0.293798
	313.039	822	0.380826
	374.318	1145	0.326915
	225.706	783	0.288258
	401.92	1796	0.223786
	272.69	1084	0.251559
	266.67	1356	0.196659
	182.27	850	0.214435
	260.06	695	0.374187
	194.53	751	0.259028
	146.22	643	0.227403
	267.93	1063	0.252051
			0.350862	0.129949

## Sheet: Fig 3F
WT	0.7795	0.0354648	1.38141	0.156666	0.76
655D	0.553667	0.0804322	0.913059	0.106775	0.54023
ND200	0.1542	0.0783232	0.468748	0.0552719	0.1
spa2D	0.0676667	0.0231589	0.238628	0.0306058	0.0422535
WT	1.38141	655D	0.913059	ND200	0.468748	spa2D	0.238628
	0.594453		0.819292		0.525053		0.447076
	2.12323		1.58711		0.304335		0.321573
	0.600992		2.00975		0.471976		0.153945
	0.2852		0.520652		0.172958		0.35865
	0.785893		0.556243		0.345006		0.0774319
	1.9542		1.25295		0.351385		0.260756
	1.25806		0.877925		0.549639		0.124965
	2.34906		0.735641		0.851132		0.187177
	1.79409		0.529688		0.198697		0.444361
	1.52025		0.69466		0.330624		0.468033
	2.70449		1.74948		0.664173		0.0161305
	1.87205		0.283495		0.324875		0.165671
	1.54438		0.437208		0.516515		0.18771
	1.07196		0.668011		0.979228		0.324628
	0.891965		0.891016		0.249084		0.242241
	1.55964		0.585491		0.756698		0.0611504
	1.27455		0.944891		0.802889		0.200195
	0.653789		0.636749		0.417983		0.368006
	2.14669		1.38823		0.473576		0.117522
	0.643283		1.09271		0.0891268		0.245332

## Sheet: Fig 4C
1	2	3	Average	Std
0.373016	0.384058	0.460317	0.405797	0.0475377
3.36905	2.93333	3.48333	3.2619	0.290232
0.463768	0.478261	0.726667	0.556232	0.147779
1.39474	1.46491	1.65909	1.50625	0.136939
0.0192308	0	0.0192308	0.0128205	0.0111029
0.103448	0.122222	0.149425	0.125032	0.0231169
0.0144928	0	0.0333333	0.015942	0.0167139
0.0576923	0.111111	0.12	0.0962678	0.0337017

## Sheet: Fig 4E
gyp2D	19	103	106
msb3D	73	123	49
msb4D	37	44	73
gyp5D	11	30	70
msb3D msb4D	57	31	13
WT	9	57	62

## Sheet: Fig 4G
msb3D msb4D	26.196		msb3D msb4D	0.822661
	29.24			0.797922
	26.68			0.748017
	23.78			1.88282
	23.58			0.459203
	26.34			0.271373
	28.29			2.55954
	33.31			0.468143
	26.16			0.934811
	27.29			0.590261
	29.38			0.904194
	30.53			0.535689
	27.46			1.16908
	19			0.293225
	23.57			0.424422
	20			1.33618
	24.08			0.886364
	27.87			0.845453
	25.04			0.855217
	26.01			0.274267
	26.31			0.217041
WT	8	96	104	0.45614
msb3D msb4D	50	74	124	0.54386
	58	170	228

## Sheet: Fig 5B
WT		Q79L		sec4-8
20.76	7.46	19.35	8.32	29	12.03
15.65	8.62	17.19	7.62	23.11	11.1
19.6	8	15.44	9.28	25.4	17.16
22.19	7.02	24.27	7.81	25	7.63
18.79	5.74	22.18	8.22	28.13	14.67
16.98	6.11	20.61	9.51	31.16	11.93
19.01	6.31	20.41	5.82	29.11	17.56
16.92	8.62	23.22	8.37	22.48	10.88
15.98	8.43	19.19	7.07	23.12	13.34
23.69	8.53	19.45	9.55	30.83	8.01
19.9	6.22	21.5	9.38	26.54	10.54
23.74	7.79	11.19	9.02	26.46	9.34
14.55	7.98	15.17	8.81	27.5	10.17
17.64	6.54	20.82	6.27	23.63	11.24
18.31	6.5	21.87	8.37	32.74	11.78
21.43	8.83	20.28	9.5	27.4	9.5
21.74	7.23	18.66	8.08	32.78	10.54
21	11.51	20.44	7.95	26.99	15.5
15.27	8	19.33	9.43	27.87	10.52
26.55	6.28	19.38	7.26	30.66	15.23
19.485	7.586	19.4975	8.282	27.4955	11.9335

## Sheet: Fig 5C
WT	9	57	62
Q79L	20	35	58
sec4-8	80	22	8
ND200	98	0	5

## Sheet: Fig 5F
WT	ND200	msb3D msb4D
8.26	13.73	10.83
7.32	9.99	12.13
8.63	18.11	13.02
7.43	13.46	10.61
10.14	15.76	10
6.24	15.35	12.16
7.94	11.67	11.31
7.62	14.5	7.38
9.17	17.83	8.13
9.41	12.34	9.81
7.32	12.29	10.19
7.34	18.58	10.43
11.05	16.17	9.4
8.58	7.45	16.74
11.18	14.59	10.23
7.85	14.32	14.14
13.66	16.09	11.07
8.31	10.28	11.79
7.94	10.52	11.56
9.56	17.91	10.19
8.7475	14.047	11.056
WT				7.46194	3.09682	0.710458
2557	29	88.172	2378	267	8.9064	8.89985
5661	30	188.7	4488	195	23.015	7.199
4290	22	195	2741	125	21.928	7.89274
8647	44	196.52	3248	144	22.556	7.71254
7903	52	151.98	2440	89	27.416	4.54348
15504	73	212.38	6926	341	20.311	9.4564
5416	47	115.23	2474	165	14.994	6.68507
1996	21	95.048	1677	173	9.6936	8.80523
3911	24	162.96	1660	70	23.714	5.87189
2599	30	86.633	5562	230	24.183	2.58239
1219	15	81.267	743	40	18.575	3.37507
7543	44	171.43	4155	170	24.441	6.01403
6365	38	167.5	2199	138	15.935	9.51145
4995	35	142.71	2066	166	12.446	10.4663
18065	99	182.47	4705	452	10.409	16.53
1507	20	75.35	625	74	8.4459	7.92149
2812	19	148	853	60	14.217	9.41007
2534	22	115.18	1787	99	18.051	5.38081
2006	19	105.58	2484	105	23.657	3.46295
954	14	68.143	552	69	8	7.51788
ND200				2.29479	1.34311	0.308131
1302	37	35.189	2701	134	20.157	0.745746
1584	35	45.257	4565	257	17.763	1.54782
1971	45	43.8	4493	226	19.881	1.20311
971	16	60.688	1776	125	14.208	3.2714
467	11	42.455	987	95	10.389	3.08653
15339	101	151.87	6000	57	105.26	0.442808
12145	58	209.4	5931	63	94.143	1.22428
11226	49	229.1	7752	98	79.102	1.89626
14156	63	224.7	11117	205	54.229	3.14354
7099	54	131.46	4821	162	29.759	3.41749
2692	40	67.3	5170	174	29.713	1.265
2313	38	60.868	1479	86	17.198	2.53925
5591	85	65.776	3191	225	14.182	3.63799
1840	28	65.714	740	75	9.8667	5.66018
1459	39	37.41	3932	220	17.873	1.0931
2000	38	52.632	3630	213	17.042	2.08837
2286	54	42.333	3312	254	13.039	2.24664
537	23	23.348	1135	87	13.046	0.789667
765	18	42.5	1181	93	12.699	2.34672
1632	21	77.714	4130	279	14.803	4.24988
msb3D msb4D				5.23874	2.2997	0.527587
746	21	35.524	993	114	8.7105	3.0783
521	13	40.077	494	55	8.9818	3.46202
733	24	30.542	453	41	11.049	1.76423
1570	29	54.138	1410	159	8.8679	5.10494
2060	34	60.588	1180	145	8.1379	6.44516
3124	58	53.862	1395	189	7.381	6.29739
779	18	43.278	1209	184	6.5707	5.58651
3759	37	101.59	8665	369	23.482	3.32629
1178	22	53.545	923	90	10.256	4.22085
1121	16	70.063	1179	92	12.815	4.46726
925	13	71.154	1089	152	7.1645	8.93147
4280	75	57.067	1909	243	7.856	6.26413
1718	26	66.077	625	72	8.6806	6.61203
1504	29	51.862	448	89	5.0337	9.30296
447	11	40.636	418	46	9.087	3.47188
2395	28	85.536	1811	62	29.21	1.92831
3997	28	142.75	1787	139	12.856	10.1038
3640	32	113.75	2579	139	18.554	5.13075
3955	57	69.386	2084	148	14.081	3.92763
5128	36	142.44	2939	131	22.435	5.34901

[truncated: 5 more sheets: Fig 6D, Fig 6F, Fig 6G, Fig 7B, Fig 7F]
